# Supplementary material for: Arabic Translation, Cultural Adaptation, and Validation of the Hyperhidrosis Disease Severity Scale (Ar-HDSS)
Source: Healthcare (Basel). 2025 Feb 12;13(4):397. doi: 10.3390/healthcare13040397 (PMC11855006; doi:10.3390/healthcare13040397)
Supplement: Supplementary file 1 [file healthcare-13-00397-s001.zip]

Archive with 1 entries (1 files):
- healthcare-3385698-supplementary.pdf
